# Supplementary material for: Organization of ATP-gated P2X1 receptor intracellular termini in apo and desensitized states
Source: J Gen Physiol. 2019 Feb 4;151(2):146–55. doi: 10.1085/jgp.201812108 (PMC6363416; doi:10.1085/jgp.201812108)
Supplement: Sequence alignment (.txt) [file JGP_201812108_S1.txt]

>P1;5svk_t
structureX:5svk_t:7:A:401:C:.:.:.:.
FFTYETPKVIVVKSWTIGIINRVVQLLIISYFVGWVFLHEKAYQVRDTAIESSVVTKVKGSGLYA------N
RVMDVSDYVTPPQGTSVFVIITKMIVTENQMQGFCPESEE--KYRCVSDSQCG--PERLPGGGILTGRCVNY
S-SVLRTCEIQGWCPTEV--DTVETPIMMEAENFTIFIKNSIRFPLFNFEKGNLLPNLTARDMKTCRFHPDK
DPFCPILRVGDVVKFAGQDFAKLARTGGVLGIKIGWVCDLDKAWDQCIPKYSFTRLDSVSEKSSVSPGYNFR
FAKYYKMENGSEYRTLLKAFGIRFDVLVYGNAGKFNIIPTIISSVAAFTSVGVGTVLCDIILLNFLKGADQY
KAKKFEEVNE./
FFTYETPKVIVVKSWTIGIINRVVQLLIISYFVGWVFLHEKAYQVRDTAIESSVVTKVKGSGLYA------N
RVMDVSDYVTPPQGTSVFVIITKMIVTENQMQGFCPESEE--KYRCVSDSQCG--PERLPGGGILTGRCVNY
S-SVLRTCEIQGWCPTEV--DTVETPIMMEAENFTIFIKNSIRFPLFNFEKGNLLPNLTARDMKTCRFHPDK
DPFCPILRVGDVVKFAGQDFAKLARTGGVLGIKIGWVCDLDKAWDQCIPKYSFTRLDSVSEKSSVSPGYNFR
FAKYYKMENGSEYRTLLKAFGIRFDVLVYGNAGKFNIIPTIISSVAAFTSVGVGTVLCDIILLNFLKGADQY
KAKKFEEVNE./
FFTYETPKVIVVKSWTIGIINRVVQLLIISYFVGWVFLHEKAYQVRDTAIESSVVTKVKGSGLYA------N
RVMDVSDYVTPPQGTSVFVIITKMIVTENQMQGFCPESEE--KYRCVSDSQCG--PERLPGGGILTGRCVNY
S-SVLRTCEIQGWCPTEV--DTVETPIMMEAENFTIFIKNSIRFPLFNFEKGNLLPNLTARDMKTCRFHPDK
DPFCPILRVGDVVKFAGQDFAKLARTGGVLGIKIGWVCDLDKAWDQCIPKYSFTRLDSVSEKSSVSPGYNFR
FAKYYKMENGSEYRTLLKAFGIRFDVLVYGNAGKFNIIPTIISSVAAFTSVGVGTVLCDIILLNFLKGADQY
KAKKFEEVNE./*

>P1;P2X1o
sequence:P2X1o:.:.:.:.:.:.:.:.
LFEYDTPRMVLVRNKKVGVIFRLIQLVVLVYVIGWVFLYEKGYQTSSGLI-SSVSVKLKGLAVT-QLPGLGP
QVWDVADYVFPAQGDNSFVVMTNFIVTPKQTQGYCAEHPE--GGICKEDSGCTPGKAKRKAQGIRTGKCVAF
N-DTVKTCEIFGWCPVEVDDDIPRPALLREAENFTLFIKNSISFPRFKVNRRNLVEEVNAAHMKTCLFHKTL
HPLCPVFQLGYVVQESGQNFSTLAEKGGVVGITIDWHCDLDWHVRHCRPIYEFHGLYEEKNL---SPGFNFR
FARHFVEN-GTNYRHLFKVFGIRFDILVDGKAGKFDIIPTMTTIGSGIGIFGVATVLCDLLLLHILPKRHYY
KQKKFKYAED./
LFEYDTPRMVLVRNKKVGVIFRLIQLVVLVYVIGWVFLYEKGYQTSSGLI-SSVSVKLKGLAVT-QLPGLGP
QVWDVADYVFPAQGDNSFVVMTNFIVTPKQTQGYCAEHPE--GGICKEDSGCTPGKAKRKAQGIRTGKCVAF
N-DTVKTCEIFGWCPVEVDDDIPRPALLREAENFTLFIKNSISFPRFKVNRRNLVEEVNAAHMKTCLFHKTL
HPLCPVFQLGYVVQESGQNFSTLAEKGGVVGITIDWHCDLDWHVRHCRPIYEFHGLYEEKNL---SPGFNFR
FARHFVEN-GTNYRHLFKVFGIRFDILVDGKAGKFDIIPTMTTIGSGIGIFGVATVLCDLLLLHILPKRHYY
KQKKFKYAED./
LFEYDTPRMVLVRNKKVGVIFRLIQLVVLVYVIGWVFLYEKGYQTSSGLI-SSVSVKLKGLAVT-QLPGLGP
QVWDVADYVFPAQGDNSFVVMTNFIVTPKQTQGYCAEHPE--GGICKEDSGCTPGKAKRKAQGIRTGKCVAF
N-DTVKTCEIFGWCPVEVDDDIPRPALLREAENFTLFIKNSISFPRFKVNRRNLVEEVNAAHMKTCLFHKTL
HPLCPVFQLGYVVQESGQNFSTLAEKGGVVGITIDWHCDLDWHVRHCRPIYEFHGLYEEKNL---SPGFNFR
FARHFVEN-GTNYRHLFKVFGIRFDILVDGKAGKFDIIPTMTTIGSGIGIFGVATVLCDLLLLHILPKRHYY
KQKKFKYAED./*
